# Supplementary material for: Cyst growth in ADPKD is prevented by pharmacological and genetic inhibition of TMEM16A in vivo
Source: Nat Commun. 2020 Aug 28;11:4320. doi: 10.1038/s41467-020-18104-5 (PMC7455562; doi:10.1038/s41467-020-18104-5)
Supplement: Supplementary file 3 — Source Data [file 41467_2020_18104_MOESM3_ESM.xlsx]

## Sheet: Figure 1b
Figure 1b
		Pkd1+/+ #1-FSK	Pkd1-/- #1 -FSK	Pkd1+/+ #1+FSK	Pkd1-/- #1 +FSK
	Cyst volume (%Pkd1+/+ #1 -FSK)	100	178.029	434.844	1304.8
		100	244.563	533.093	1304.8
		100	245.287	582.217	1440.05
		100	245.287	582.217	1463.22
		100	266.232	843.554	1803.23
		100	301.243
		100	398.065

## Sheet: Figure 1c
Figure 1c
		Pkd1+/+ #1-FSK	Pkd1-/- #1 -FSK	Pkd1+/+ #1+FSK	Pkd1-/- #1 +FSK
	cAMP (%Pkd1+/+ #1 -FSK)	100	118.21	177.225	190.582
		100	136.155	179.325	197.66
		100	139.273	192.707	199.462

## Sheet: Figre 1e
Figure 1e
		Pkd1+/+ #1 control	Pkd1-/- #1 control	Pkd1+/+ #1 CFTRinh	Pkd1-/- #1 CFTRinh	Pkd1+/+ #1 Niclo	Pkd1-/- #1 Niclo	Pkd1+/+ #1 ATP	Pkd1-/- #1 ATP	Pkd1+/+ #1 Sur	Pkd1-/- #1 Sur
	Cyst volume (%Pkd1+/+ #1)	100	345.458	38.3049	166.915	44.4394	102.503	197.588	583.134	40.0882	100.577
		100	218.702	28.0433	105.671	24.3855	64.8925	191.291	369.169	52.0676	63.6733
		100	243.86	28.3324	153.661	24.6369	86.9135	193.263	477.363	52.6043	81.5755
		100	219.002	25.7187	117.403	37.8582	77.647	235.788	394.255	79.1194	174.501
		100	272.676	28.2408	192.266	28.7096	31.785	228.758	713.896	63.0449	154.443

## Sheet: Figure 2a
Figure 2a	anti-PKD1
	anti-actin

## Sheet: Figure 2b
Figure 2b
		Pkd1+/+	Pkd1-/-	Pkd1-/-/T16a-/-
	PKD1/β-actin (au)	0.588079	2.03172e-05	0.00912872
		0.540604	0.220029	0.171149
		0.322137	0.182473	0.188033

## Sheet: Figure 2c
Figure 2c	anti-TMEM16A
	anti-actin

## Sheet: Figure 2d
Figure 2d
		Pkd1+/+	Pkd1-/-	Pkd1-/-/T16a-/-
	T16A/β-actin (au)	0.463467	0.761059	0.166462
		0.31601	0.975921	0.152298
		0.296205	0.932814	0.109522

## Sheet: Figure 2f
Figure 2f
		Pkd1+/+	Pkd1-/-	Pkd1-/-/T16a-/-
	Cystic index (%)	0.128595	4.53436	1.65949
		0.226197	5.94364	2.14582
		0.345889	7.52624	2.30804
		0.446137	13.6521	3.09392
		0.62844	14.6545	3.34401
		0.654289	14.6889	3.34498
		0.717513	14.6989	3.49638
		1.0581	17.1669	5.34138
		1.35111	18.738	5.71237
			21.9313	5.76003
			22.5033	6.64884
			27.163	6.95648

## Sheet: Figure 3b
Figure 3b
		Pkd1+/+	Pkd1-/-	Pkd1-/-/T16a-/-
	TMEM16A (% tissue)	0.0381638	1.07435	0.0746838
		0.136992	1.79558	0.113974
		0.47651	2.38329	0.143862
		0.589485	2.55119	0.190262
		0.71395	3.08791	0.224891
		0.723082	3.2604	0.254938
		0.741873	4.31949	0.367026
		0.792091	4.4657	0.529628
		0.842646	4.65249	0.576041
		1.11563	5.2409	0.622752
		1.22687	7.12183	0.683069
		1.63445	7.97187	0.698526
		1.69571	8.04856	0.762319
		1.96972	8.08117	0.774249
		4.64282	8.32982	0.778912
			8.46902	1.05897
			8.95247	1.12393
			9.03878	1.165
			9.62677	1.28432
			9.76123	1.36912
			11.1092	1.49604
			11.9497	1.49649
			13.551	1.56962
			13.6267	2.95135
			21.847	8.51265

## Sheet: Figure 3c
Figure 3c
		Pkd1+/+	Pkd1-/-	Pkd1-/-/T16a-/-
	CFTR (% tissue)	0.0829167	0.0651755	0.0443831
		0.161521	0.262258	0.07365
		0.168278	0.277774	0.100453
		0.176688	0.31495	0.120235
		0.214658	0.436993	0.17917
		0.266004	0.560701	0.205672
		0.292528	0.594317	0.221539
		0.294819	0.652811	0.277365
		0.308548	0.987673	0.321021
		0.347042	1.447	0.325
		0.433278	1.63154	0.328648
		0.50274	1.81454	0.358467
		0.594673	2.1696	0.390248
		0.720123	3.10255	0.405737
		0.869885	3.61184	0.4221
			3.96368	0.444711
			4.2565	0.482608
			4.41156	0.524664
			4.84261	0.54525
			5.14883	0.763919
			5.84919	0.778138
			6.36039	1.1736
			6.46146	1.50522
			8.62414	1.58173
			8.64257	2.06423

[truncated: 57 more sheets: Figure 3d, Figure 3f, Figure 4b, Figure 4c, Figure 4d, Figure 4e, Figure 4f, Figure 4g, Figure 4h, Figure 4i, Figure 4j, Figure 5a, Figure 5b, Figure 5c, Figure 5d, Figure 5e, Figure 5f, Figure 6b, Figure 6d, Figure 7b …]
